# Supplementary material for: Molecular basis for gating of cardiac ryanodine receptor explains the mechanisms for gain- and loss-of function mutations
Source: Nat Commun. 2022 May 20;13:2821. doi: 10.1038/s41467-022-30429-x (PMC9123176; doi:10.1038/s41467-022-30429-x)
Supplement: Supplementary file 11 — Source Data [file 41467_2022_30429_MOESM11_ESM.xlsx]

## Sheet: Fig. 2d
pCa	WT	WT	WT	WT	WT	WT	S4167A	S4167A	S4167A	S4167A	K4593A	K4593A	K4593A	K4593A	R4607A	R4607A	R4607A	R4607A
6.98	0.002	0.004	0.001	0.002	0.001	0	0	0.004	0.007	0	-0.001	0	-0.001	0.001	-0.001	0.004	-0.001	0.002
6.55	0.004	0.001	0.001	0.003	0.002	0.002	0.005	0.003	-0.003	0.003	-0.001	0.001	-0.002	-0.002	0.001	0.003	-0.005	-0.001
6.01	0.006	0.009	0	0.001	0.002	0.002	0.006	0.003	0.001	-0.001	-0.002	0.001	0.004	0.003	0.001	-0.001	0.006	0.003
5.43	0.001	0.01	0.004	0.002	0.006	0.005	0.006	0	0	-0.006	-0.001	0.001	0.002	-0.001	-0.001	0.001	0	-0.001
5	0.026	0.026	0.016	0.017	0.038	0.036	0.007	0.008	-0.003	-0.008	0.003	0	-0.001	0.001	0.006	0.005	0	-0.001
4.5	0.099	0.095	0.087	0.102	0.141	0.13	0.005	0.001	0.009	0.003	0.004	0.005	0.002	0	0.021	0.02	0.008	0.024
3.89	0.115	0.124	0.104	0.113	0.141	0.129	0.007	0.006	0.003	-0.004	0.001	0.002	0	-0.001	0.023	0.019	0.031	0.021
3.52	0.1	0.105	0.114	0.108	0.141	0.139	0.004	0.011	0.003	0.001	0.002	0.004	0.002	-0.001	0.024	0.025	0.016	0.021
3.01	0.091	0.104	0.104	0.111	0.122	0.114	0.005	0.005	0.002	-0.003	0	0.004	0.004	0.001	0.023	0.022	0.024	0.02
2.54	0.069	0.076	0.071	0.077	0.076	0.082	0.012	0.005	-0.005	0.004	0.002	0.003	0.005	-0.006	0.017	0.016	0.01	0.014
2.01	0.044	0.043	0.044	0.037	0.043	0.041	0.006	0.008	-0.003	-0.002	0.004	0.003	-0.001	-0.002	0.009	0.01	0.013	0.012

## Sheet: Fig. 2e
WT	S4167A	S4167P	E4193A	E4198A	Y4498A	K4593A	K4593Q	K4593R	R4607A	R4607Q	R4607W
0.099	0.005	0.005	0.013	0.004	0.015	0.004	0.006	0.003	0.021	0.028	0.018
0.095	0.001	0	0.022	0	0.008	0.005	0.006	0.005	0.02	0.021	0.011
0.087	0.009	0.001	0.029	0.003	0.01	0.002	0.01	0.004	0.008	0.014	0.015
0.102	0.003	0	0.021	0.003	0.013	0	0.01	0.008	0.024	0.019	0
0.141
0.13

## Sheet: Fig. 2g
WT	S4167A	S4167P	E4193A	E4198A	Y4498A	K4593A	K4593Q	K4593R	R4607A	R4607Q	R4607W
0.271937	0.519944	0.740933	0.836498	0.54688	0.975899	0.92731	0.433608	0.46472	0.458395	0.487228	0.450006
0.614763	0.634124	0.520596	0.753527	0.844883	0.985066	0.737429	0.76273	0.347639	0.553215	0.54685	0.329778
0.403739	0.798849	0.608697	0.650708	0.857909	0.964345	0.614572	0.711637	0.690186	0.552965	0.792294	0.517078
0.394247	0.727692	0.766896	0.606915	0.87127	0.958503	0.726235	0.699691	0.608461	0.59025	0.758977	0.658554
0.831361	0.622281	0.433194	0.608931	0.816069	0.681912	0.955742	0.621785	0.399923	0.605964	0.731269	0.492607
0.903386	0.576776	0.692707	0.675039	0.871438	0.917074	0.946553	0.591286	0.375641	0.48132	0.638433	0.413559
0.228835	0.849863	0.911689	0.51762	0.993846	0.515588	0.649686	0.74295	0.43676	0.574917	0.757164	0.626968
0.54451	0.483621	0.535621	0.748366	0.940522	0.637216	0.838003	0.798916	0.730319	0.52166	0.586227	0.689081
0.883333	0.740927	0.630772	0.867083	0.959567	0.989789	0.919612	0.470792	0.465761	0.598974	0.715302	0.482319
0.6141	0.807416	0.267276	0.74151	0.362411	0.783632	0.913066	0.621417	0.419113	0.543814	0.584686	0.526095
0.44153	0.751065	0.738543	0.658049	0.815751	0.438675	0.716539	0.784386	0.693105	0.425051	0.570093	0.847012
0.641299	0.707197	0.821929	0.586511	0.64425	0.707357	0.651205	0.630364	0.426808	0.712975	0.415081	0.37538
0.796315	0.611029	0.509044	0.8232	0.547374	0.605895	0.758316	0.774438	0.688371	0.556547	0.73381	0.626342
0.338591	0.725583	0.741435	0.958999	0.686886	0.652532	0.763837	0.633702	0.469454	0.668601	0.545253	0.483048
0.420083	0.621845	0.790679	0.665313	0.823584	0.766962	0.689253	0.732613	0.535491	0.50965	0.5693	0.74789
0.64102	0.626535	0.839318	0.733574	0.681426	0.624382	0.782352	0.517454	0.600388	0.428033	0.712216	0.966777
0.234942	0.714573	0.541106	0.966897	0.858969	0.896212	0.929316	0.770459	0.607474	0.411033	0.49746	0.531041
0.26104	0.815013	0.616211	0.819929	0.861427	0.874329	0.92075	0.677543	0.544997	0.555079	0.415677	0.581483
0.421987	0.811368	0.566786	0.825126	0.867574	0.543517	0.751161	0.673606	0.43593	0.678637	0.207086	0.588611
0.404581	0.714776	0.661788	0.772641	0.955238	0.608175	0.680039	0.78856	0.759595	0.351599	0.308178	0.340927
0.600163	0.673803	0.662936	0.549345	0.667769	0.790461	0.916692	0.368612	0.721441	0.476796	0.548689	0.681885
0.344315	0.799224	0.57096	0.646884	0.8763	0.738748	0.874459	0.320728	0.553422	0.612373	0.262844	0.650588
0.383418	0.759752	0.750715	0.709612	0.862708	0.910049	0.857779	0.664871	0.584072	0.608955	0.665489	0.412091
0.320936	0.79474	0.897279	0.870746	0.838011	0.92294	0.741491	0.682555	0.585128	0.497747	0.716634	0.768685
0.350986	0.683405	0.746361	0.673826	0.879486	0.55326	0.906202	0.461861	0.480966	0.595288	0.684773	0.723173
0.420918	0.701751	0.711619	0.422584	0.505344	0.681139	0.925467	0.766756	0.834919	0.493847	0.416958	0.596795
0.112939	0.714818	0.761356	0.290485	0.685728	0.709869	0.806268	0.711276	0.592344	0.468828	0.455009	0.446293
0.382851	0.819053	0.733657	0.323909	0.870751	0.875025	0.832121	0.732059	0.727303	0.648996	0.578827	0.954665
0.239979	0.712339	0.859011	0.888417	0.868175	0.844974	0.912963	0.350467	0.646173	0.58634	0.86936	0.757402
0.399865	0.988482	0.639166	0.887837	0.897661	0.376773	0.957971	0.237797	0.674043	0.485832	0.865166	0.65423
0.647311	0.984546	0.511823	0.545825	0.892456	0.400943	0.853762	0.544457	0.529469	0.703201	0.939536	0.835695
0.371613	0.78474	0.742535	0.651651	0.86542	0.87618	0.894036	0.691775	0.562484	0.722887	0.871118	0.78538
0.330751	0.885708	0.860378	0.774027	0.936031	0.953303	0.821895	0.366365	0.848508	0.486585	0.618234	0.670357
0.416912	0.636478	0.705955	0.776361	0.66969	0.634034	0.847401	0.541418	0.634947	0.565835	0.723477	0.832066
0.351839	0.419809	0.668039	0.695804	0.79541	0.607745	0.718607	0.442495	0.444898	0.527516	0.697959	0.835103
0.384964	0.451906	0.782075	0.535199	0.882983		0.702797	0.637831	0.681667	0.473287	0.551252	0.838867
0.547545	0.831367	0.581637	0.457497	0.943154		0.578643		0.840631	0.260471	0.692319	0.615016
0.276356	0.450508	0.940417	0.753977	0.793759		0.849506		0.764816	0.763762	0.646354	0.60575
0.2388	0.816413	0.884911	0.637499	0.825651		0.644034		0.63332	0.417483	0.834663	0.543697
0.669446	0.720004	0.497965	0.609124	0.788979		0.894434		0.692297	0.507399	0.892744	0.521658
0.287634	0.805199	0.882828	0.655616	0.873265		0.705822		0.589543	0.582071	0.766633	0.566769
0.278887	0.783777	0.483659	0.783456	0.699016		0.864093		0.645819	0.696929	0.590458	0.732777
0.233373	0.401298	0.741129	0.651793	0.776261		0.86181		0.76297	0.497661	0.596464	0.898961
0.607067	0.891426	0.776937	0.381638	0.72231		0.883434		0.731889	0.706929	0.754788	0.895051
0.428146	0.881209	0.878432	0.621006	0.740431				0.794544	0.606818	0.675967	0.735374
0.404979	0.761788	0.87173	0.550823	0.935459				0.719539	0.519994	0.579311	0.870042
0.353787	0.868005	0.788831	0.507558						0.558726	0.622399	0.794237
0.425299	0.842008	0.955696	0.420257						0.757741	0.747274	0.859296
0.415027	0.898963	0.882087	0.724929						0.674586	0.644089	0.636426
0.770837	0.979931	0.915044	0.498762						0.660782	0.890555	0.802123
0.640309	0.942417	0.909446	0.699873						0.577376	0.937573	0.778935
0.73865	0.921162	0.645813	0.725225						0.57326	0.895977	0.819509
0.775473	0.840705	0.85258	0.605803						0.404686	0.915519	0.723269
0.277842	0.824968	0.845968	0.92077						0.416013	0.975149
0.23589	0.869802	0.834649	0.908504							0.809327
0.299517	0.924256	0.724675	0.865828							0.556112
0.352078	0.969948	0.624535	0.784458							0.967582
0.423245	0.920133	0.753893	0.746472							0.562078
0.395705	0.680233	0.612278	0.646548							0.883803
0.23415	0.881313	0.674525	0.680858							0.791271
0.579281	0.798179	0.789719	0.54757							0.885167
0.350014	0.416701	0.696147	0.736047							0.427517
0.137323	0.815875	0.711865	0.677274							0.695654
0.723633	0.89462	0.617218	0.87912
0.51294	0.749997	0.877153	0.784572
0.593484	0.771875	0.626404	0.699482
0.855317	0.861949	0.852524	0.302702
0.816447	0.649551	0.732026	0.605598
0.436065		0.823492	0.713684
0.604168		0.922826	0.804318
0.351801		0.824635	0.785704
0.390359		0.783708	0.548619
0.433258		0.823359	0.864866
0.25438		0.588909
0.43276		0.79423
0.342609		0.563493
0.555913
0.556923
0.529266
0.38697
0.341359
0.392682
0.243083
0.497491
0.167228
0.437189
0.304458
0.207013
0.367454
0.417547
0.681577
0.467381
0.628596
0.369695
0.595111
0.52294
0.324262

## Sheet: Fig. 3d
pCa	Y4589A	Y4589A	Y4589A	Y4589A	L4592A	L4592A	L4592A	L4592A	D4744A	D4744A	D4744A	D4744A
6.98	-0.012	-0.017	-0.009	-0.005	0.001	0	0.002	-0.001	0.003	0	-0.002	0
6.55	0.005	0.024	0.012	0.012	0.002	0.002	0.011	-0.002	0.004	0.005	0.022	0.032
6.01	0.002	0.002	0.012	-0.005	0.006	0.002	-0.001	0.013	0.07	0.039	0.096	0.068
5.43	0.003	0.009	-0.003	0.028	0.014	0.011	0.009	0.007	0.163	0.156	0.167	0.161
5	0.003	0.002	0.007	0.009	0.009	0.013	0.002	0.004	0.177	0.168	0.221	0.167
4.5	0.002	-0.002	0.023	0.033	0.018	0.027	0.024	0.015	0.187	0.195	0.159	0.189
3.89	0.014	0.01	-0.002	0	0.008	0.017	0.007	0.009	0.197	0.233	0.203	0.151
3.52	0.019	0.007	0.016	0	0.01	0.012	0.011	0.006	0.206	0.184	0.207	0.189
3.01	0.026	0.031	0.031	0.026	0.01	0.012	0.005	0.007	0.213	0.213	0.229	0.185
2.54	0.017	0.021	0.012	0.012	0.026	0.012	0.01	0.011	0.204	0.217	0.209	0.213
2.01	0.007	0.017	0.019	0.01	0.014	0.012	0.001	0.011	0.147	0.167	0.167	0.151

## Sheet: Fig. 3e
WT	F4497A	F4497C	L4592A	Y4589A	D4715A	R4501A	Y4720A	Y4720C	D4744A	D4744H
0.099	0.035	0.043	0.018	0.002	0.017	0.196	0.168	0.16	0.187	0.215
0.095	0.037	0.043	0.027	0	0.002	0.199	0.173	0.16	0.195	0.192
0.087	0.033	0.029	0	0.023	0.007	0.184	0.152	0.169	0.159	0.188
0.102	0.037	0.036	0.013	0.033	0.012	0.195	0.152	0.155	0.189	0.191
0.141
0.13

## Sheet: Fig. 3g
WT	F4497A	F4497C	L4592A	Y4589A	D4715A	R4501A	Y4720A	Y4720C	D4744A	D4744H
0.271937	0.682648	0.389808	0.649528	0.924052	0.660056	0.395048	0.170062	0.159271	0.0666342	0.375847
0.614763	0.809412	0.58752	0.554758	0.893482	0.521863	0.35236	0.100147	0.141832	0.080736	0.188239
0.403739	0.699528	0.465664	0.683061	0.779421	0.542162	0.432004	0.138437	0.1356	0.0232378	0.194392
0.394247	0.423331	0.32989	0.807998	0.860703	0.540523	0.269312	0.10722	0.246163	0.0268266	0.181803
0.831361	0.75957	0.5456	0.941501	0.881912	0.616787	0.427184	0.136146	0.15684	0.0422921	0.0962029
0.903386	0.468275	0.714667	0.985607	0.86314	0.613718	0.513914	0.0922803	0.14311	0.0582286	0.348337
0.228835	0.372799	0.409907	0.661889	0.856826	0.67067	0.215057	0.313478	0.158619	0.0794867	0.42009
0.54451	0.4141	0.299894	0.436942	0.828479	0.626908	0.319893	0.0895907	0.0867683	0.038537	0.566768
0.883333	0.349707	0.523539	0.668548	0.847872	0.516289	0.300605	0.18398	0.184776	0.0537476	0.102968
0.6141	0.419217	0.505442	0.463029	0.91121	0.55961	0.342543	0.102603	0.202525	0.0396147	0.149804
0.44153	0.67706	0.534557	0.896349	0.703574	0.646586	0.253672	0.118758	0.404629	0.0904679	0.277339
0.641299	0.769319	0.401174	0.69185	0.59534	0.586964	0.128982	0.231534	0.155014	0.165955	0.198244
0.796315	0.826103	0.882388	0.32864	0.888981	0.534903	0.344303	0.480391	0.225958	0.0549946	0.549231
0.338591	0.854769	0.56302	0.512654	0.788681	0.603711	0.367706	0.238221	0.165404	0.0704058	0.461471
0.420083	0.851131	0.516707	0.541354	0.911043	0.637168	0.25385	0.168677	0.157162	0.0346916	0.249635
0.64102	0.81612	0.544072	0.654904	0.691274	0.497185	0.373963	0.179512	0.123859	0.0323864	0.190809
0.234942	0.50816	0.597299	0.678883	0.753712	0.669419	0.390848	0.104988	0.08523	0.0351582	0.10936
0.26104	0.526383	0.713356	0.487246	0.789398	0.621581	0.152835	0.224674	0.121564	0.0276219	0.154074
0.421987	0.910966	0.71811	0.665568	0.909872	0.674542	0.178348	0.296044	0.125718	0.0536948	0.138023
0.404581	0.77907	0.766684	0.568258	0.859915	0.755086	0.265701	0.15147	0.158891	0.106526	0.544637
0.600163	0.845142	0.629968	0.974872	0.761998	0.707203	0.238542	0.20918	0.145156	0.0650956	0.30428
0.344315	0.378784	0.578903	0.439966	0.676186	0.645373	0.24184	0.136973	0.290581	0.203404	0.316279
0.383418	0.902301	0.67021	0.900022	0.706824	0.549827	0.52324	0.225937	0.510497	0.0670362	0.305901
0.320936	0.617604	0.421592	0.62562	0.755039	0.635616	0.225086	0.274429	0.431638	0.0350907	0.315426
0.350986	0.509582	0.486382	0.527496	0.721081	0.655245	0.272968	0.100195	0.165813	0.0728459	0.233149
0.420918	0.612112	0.677821	0.701604	0.826537	0.578536	0.378074	0.11599	0.300155	0.0464164	0.187866
0.112939	0.669038	0.821955	0.684434	0.682498	0.810136	0.265327	0.126118	0.186843	0.0334489	0.351588
0.382851	0.640939	0.553943	0.810539	0.941762	0.727316	0.346301	0.130741	0.224589	0.0497256	0.300654
0.239979	0.840977	0.754056	0.787897	0.889861	0.651455	0.338487	0.0716915	0.166633	0.0793247	0.22292
0.399865	0.812122	0.62705	0.863233	0.777601	0.71756	0.436988	0.185309	0.168289	0.0341775	0.384427
0.647311	0.488744	0.739471	0.897593	0.943436	0.625354	0.32318	0.158678	0.126023	0.0685006	0.182235
0.371613	0.65108	0.622175	0.692375	0.48315	0.666064	0.235848	0.0608465	0.265936	0.0634956	0.0535466
0.330751	0.612161	0.577	0.752199	0.440117	0.88305	0.253366	0.128357	0.13463	0.063309	0.113914
0.416912	0.638032	0.422196	0.792437	0.965821	0.454419	0.257907	0.0971034	0.279712	0.0493888	0.544055
0.351839	0.838889	0.645758	0.917524	0.732653	0.635187	0.302564	0.108242	0.232945	0.0525821	0.404303
0.384964	0.84632	0.694321	0.790235		0.608151	0.175372	0.179273	0.158664	0.0667137	0.263986
0.547545	0.911284	0.687082	0.615432		0.636276	0.256511	0.125795	0.149174	0.0212232	0.278873
0.276356	0.577386	0.414612	0.413867		0.787573	0.257264	0.124151	0.171278	0.0255392	0.154016
0.2388	0.538145	0.517884	0.864859		0.825415	0.272153	0.23384	0.118594	0.0392838	0.325294
0.669446	0.609128	0.695797	0.865448		0.904134	0.220064	0.0811281	0.0601801		0.205647
0.287634	0.413562	0.949316	0.900513		0.559563	0.244326	0.128434	0.200788		0.06958
0.278887	0.459293	0.809797	0.390041		0.78945	0.225618	0.226238	0.179363		0.502209
0.233373	0.613422	0.568647	0.469485		0.862394	0.209442	0.206253	0.131307		0.0757664
0.607067	0.92657	0.864382	0.77303		0.741741	0.194366	0.142119	0.161388		0.445311
0.428146	0.684107	0.941762	0.659197		0.686983	0.323818	0.165337	0.225108		0.309221
0.404979	0.65802	0.906861	0.477686		0.667384	0.353931	0.157711	0.137818		0.132903
0.353787	0.522308	0.70053	0.834552		0.630689	0.385324	0.139563	0.222498		0.163062
0.425299	0.838917	0.774253	0.935127		0.661265	0.431088	0.171298	0.114532		0.294748
0.415027	0.92228	0.859053	0.665317		0.696109	0.314967	0.204509	0.160266		0.309429
0.770837	0.554324	0.502114	0.887115		0.689893	0.405683	0.0469821	0.308345		0.341095
0.640309	0.797732	0.635067	0.79771		0.737046	0.387124	0.138855	0.221918		0.377775
0.73865	0.774482	0.89706	0.947108		0.799512	0.224724	0.14204	0.222882		0.253996
0.775473	0.549044	0.429075	0.744327		0.740635	0.437415	0.0812906	0.350301		0.523184
0.277842	0.750057	0.530252	0.665422		0.869913	0.452901	0.127297	0.389923		0.270512
0.23589	0.82544	0.662705	0.694146		0.680419	0.296432		0.163964		0.167253
0.299517	0.786635	0.714189	0.928306		0.742494	0.307857		0.179617		0.297789
0.352078	0.85356	0.837967	0.808882			0.442642		0.141331		0.459214
0.423245	0.941731	0.733456	0.709392			0.380045		0.163475		0.173079
0.395705	0.939306	0.560064	0.840474			0.433747		0.283984		0.35416
0.23415	0.500336	0.794734	0.94248			0.401269		0.314151		0.17631
0.579281	0.858884	0.497608	0.830599			0.383407		0.460645		0.170972
0.350014	0.352065	0.55948	0.67078			0.298253		0.176103		0.167733
0.137323	0.562702	0.705977	0.926972			0.352738		0.176371		0.173048
0.723633	0.878939	0.886841	0.849611			0.114736				0.193825
0.51294	0.383365	0.739677	0.818979			0.307807				0.249433
0.593484	0.435148		0.806348			0.41001				0.135023
0.855317	0.95453					0.312217				0.231082
0.816447	0.850874					0.295167				0.140135
0.436065	0.892326					0.206141				0.23105
0.604168						0.271716				0.243213
0.351801						0.406752				0.2627
0.390359						0.388879				0.275624
0.433258						0.2804				0.134741
0.25438						0.425356				0.123684
0.43276										0.156548
0.342609										0.111159
0.555913										0.297322
0.556923										0.138774
0.529266										0.176124
0.38697										0.275084
0.341359										0.107131
0.392682										0.221584
0.243083										0.202456
0.497491										0.370337
0.167228										0.0711722
0.437189										0.222913
0.304458										0.286904
0.207013										0.203507
0.367454										0.174327
0.417547										0.293559
0.681577										0.268272
0.467381										0.246946
0.628596										0.186511
0.369695										0.0843376
0.595111
0.52294
0.324262

## Sheet: Fig. 3k
pCa	L4505A	L4505A	L4505A	L4505A	F4749A	F4749A	F4749A	F4749A
6.98	0.001	0	-0.015	0	0.001	0	0.001	-0.001
6.55	0.001	0.002	-0.004	0.006	0.006	0.008	0.001	0.003
6.01	0.057	0.052	0.064	0.025	0.023	0.018	0.01	0.015
5.43	0.155	0.197	0.131	0.066	0.105	0.103	0.117	0.11
5	0.187	0.152	0.181	0.166	0.205	0.198	0.176	0.187
4.5	0.202	0.242	0.145	0.164	0.223	0.215	0.223	0.176
3.89	0.254	0.162	0.193	0.175	0.228	0.233	0.203	0.215
3.52	0.199	0.184	0.193	0.17	0.251	0.264	0.232	0.229
3.01	0.259	0.237	0.193	0.239	0.3	0.288	0.262	0.291
2.54	0.252	0.292	0.199	0.214	0.339	0.307	0.31	0.309
2.01	0.239	0.199	0.202	0.181	0.375	0.37	0.345	0.323

## Sheet: Fig. 3l
WT	L4505A	L4505P	F4749A
0.099	0.202	0.158	0.223
0.095	0.242	0.187	0.215
0.087	0.145	0.148	0.223
0.102	0.164	0.112	0.176
0.141
0.13

## Sheet: Fig. 3n
WT	L4505A	L4505P	F4749A
0.271937	0.0427281	0.0232053	0.0829587
0.614763	0.0406294	0.0236635	0.0493745
0.403739	0.0291426	0.019801	0.0979825
0.394247	0.0338961	0.0266714	0.0651634
0.831361	0.043853	0.0293101	0.0615059
0.903386	0.0642335	0.0227201	0.0111256
0.228835	0.0409705	0.0391861	0.0826571
0.54451	0.0540442	0.00801618	0.0489129
0.883333	0.0632295	0.022547	0.0775097
0.6141	0.0624253	0.027385	0.0688612
0.44153	0.0304952	0.0225254	0.0940475
0.641299	0.0398748	0.0195783	0.0811176
0.796315	0.0728728	0.0174972	0.073427
0.338591	0.10909	0.0128372	0.104005
0.420083	0.0399893	0.0306056	0.0796799
0.64102	0.0292102	0.00631371	0.0169992
0.234942	0.0280584	0.0198723	0.0620182
0.26104	0.044433	0.0238092	0.0293263
0.421987	0.0737198	0.0349065	0.0552208
0.404581	0.0732852	0.0401132	0.0834281
0.600163	0.0925184	0.0216247	0.0571267
0.344315	0.0491803	0.0298406	0.051315
0.383418	0.0332508	0.0215191	0.0208153
0.320936	0.0442469	0.0308593	0.0192283
0.350986	0.0493827	0.00969448	0.041996
0.420918	0.107515	0.00943194	0.0231038
0.112939	0.0425314	0.0538172	0.0194167
0.382851	0.0310296	0.027221	0.0233985
0.239979	0.0241154	0.0230225	0.0415738
0.399865	0.0518196	0.0353791	0.043194
0.647311	0.0725348	0.0214949	0.0339334
0.371613	0.0326817	0.0236371	0.0341793
0.330751	0.0334583	0.021879	0.031277
0.416912	0.0304753	0.0170717	0.0328818
0.351839	0.0774189	0.019448	0.0267268
0.384964	0.201793		0.0391579
0.547545	0.022488		0.0199911
0.276356	0.0478076		0.0370385
0.2388	0.0412113		0.0470187
0.669446	0.0294368		0.0327795
0.287634	0.0403657		0.0216167
0.278887	0.0339985		0.030693
0.233373	0.0307046		0.0515425
0.607067	0.0376057		0.0184709
0.428146	0.102158		0.02103
0.404979	0.0361972		0.0328884
0.353787	0.0440804		0.0568557
0.425299	0.0425236		0.0230321
0.415027	0.0302734		0.0271178
0.770837	0.0234037		0.0444278
0.640309	0.0440762		0.0269254
0.73865	0.0145496		0.0249118
0.775473	0.0247275		0.040051
0.277842	0.0327888		0.0232209
0.23589	0.0359976		0.0303747
0.299517	0.0241495		0.0261976
0.352078	0.0336537		0.0319145
0.423245	0.0169885		0.0227748
0.395705	0.0336092		0.0394248
0.23415	0.0233922		0.0446353
0.579281	0.0273125		0.0283779
0.350014	0.0156261		0.023697
0.137323	0.039528		0.112066
0.723633	0.0344791		0.0304704
0.51294	0.015251		0.024607
0.593484	0.0425723		0.0285484
0.855317	0.0499389		0.0189369
0.816447			0.0190869
0.436065			0.0231145
0.604168			0.0181853
0.351801			0.0361782
0.390359			0.0300064
0.433258			0.0309601
0.25438			0.0458838
0.43276
0.342609
0.555913
0.556923
0.529266
0.38697
0.341359
0.392682
0.243083
0.497491
0.167228
0.437189
0.304458
0.207013
0.367454
0.417547
0.681577
0.467381
0.628596
0.369695
0.595111
0.52294
0.324262

## Sheet: Fig. 4h
pCa	F4173A	F4173A	F4173A	F4173A	N4177A	N4177A	N4177A	N4177A	V4879A	V4879A	V4879A	V4879A
6.98	0.001	0.004	-0.001	0.002	0.003	0.003	-0.003	0.002	0.002	-0.002	-0.003	0
6.55	0.006	0.007	0	0.003	0.014	0.006	0.004	0.002	0.006	0.002	0.001	0
6.01	0.011	0.005	0.005	0.003	0.01	0.008	0.006	0.014	0.004	0.009	0.007	0.001
5.43	0.023	0.021	0.021	0.019	0.086	0.085	0.109	0.089	0.011	0.008	0.017	0.011
5	0.111	0.099	0.117	0.116	0.303	0.297	0.221	0.259	0.11	0.09	0.114	0.088
4.5	0.172	0.186	0.172	0.158	0.298	0.286	0.272	0.313	0.199	0.165	0.193	0.211
3.89	0.171	0.157	0.165	0.175	0.294	0.312	0.303	0.317	0.221	0.189	0.221	0.2
3.52	0.171	0.188	0.181	0.184	0.354	0.311	0.294	0.326	0.231	0.227	0.233	0.246
3.01	0.189	0.198	0.165	0.188	0.38	0.357	0.298	0.355	0.221	0.212	0.235	0.226
2.54	0.163	0.175	0.172	0.169	0.374	0.386	0.397	0.356	0.191	0.198	0.235	0.22
2.01	0.126	0.124	0.133	0.14	0.354	0.376	0.352	0.361	0.15	0.153	0.19	0.156

[truncated: 11 more sheets: Fig. 4i, Fig. 4l, Fig. 4k, Fig. 4m, Fig. 4o, Fig. S1c, Fig. S1e, Fig. S4i, Fig. S4j, Fig. S5h, Fig. S5i]
